# Supplementary material for: Identification of Tumor-Suppressive miR-139-3p-Regulated Genes: TRIP13 as a Therapeutic Target in Lung Adenocarcinoma
Source: Cancers (Basel). 2023 Nov 24;15(23):5571. doi: 10.3390/cancers15235571 (PMC10705761; doi:10.3390/cancers15235571)
Supplement: Supplementary file 1 [file cancers-15-05571-s001.zip]

Archive with 2 entries (2 files):
- figure Supplement.pptx
- supplement table.xlsx
