# Supplementary material for: Identification of Tumor-Suppressive miR-139-3p-Regulated Genes: TRIP13 as a Therapeutic Target in Lung Adenocarcinoma
Source: Cancers (Basel). 2023 Nov 24;15(23):5571. doi: 10.3390/cancers15235571 (PMC10705761; doi:10.3390/cancers15235571)
Supplement: Supplementary file 1 [file cancers-15-05571-s001.zip › supplement table.xlsx]

## Sheet: Table S1
SYBR green primer		Forward	Reverse
TRIP13		TGTCTCTGGCAGTGGACAAG	TTGGTTTGCAGAAGGGATTC
GAPDH		TTGCCATCAATGACCCCTTC	ATCGCCCCACTTGATTTTGG
siRNA	Concentration	Catalog number primer name or sequence (5' to 3')	Company
si-TRIP13	10nM	Cat#1299001 HSS113805, HSS190191	Invitrogen (Waltham, MA, USA)
Antibody	Dilution	Catalog number	Company
TRIP13	WB 1:2000 IHC 1:100	19602-1-AP	Proteintech Group, Inc (Rosemont, IL, USA)
GAPDH	WB 1:20000	MAB374	EMD Millipore (Billerica, MA, USA)
miRNA	Concentration	Catalog number / Assay ID	Company
miR-139-3p	10nM	AM17100 / PM25489	Invitrogen
anti-miR Negative Control #1	10nM	AM17100 / ------------	Invitrogen
TRIP13 inhibitor		Catalog number	Company
DCZ0415		10mMHY-130603	MedChemExpress (Monmouth Junction, NJ, USA)

## Sheet: Table S2
	Age	Sex	T	N	M	Pathological stage	Type
patient 1	57	M	2	0	0	IB	LUAD
patient 2	56	F	1b	0	0	IA	LUAD
patient 3	43	F	2	2	0	IIIA	LUAD
patient 4	24	F	-	-	-	-	noncancerous tissues
LUAD: lung adenocarcinoma.
